# Supplementary material for: Use of Quantitative Electroencephalography to Inform Age- and Sex-Related Differences in NMDA Receptor Function Following MK-801 Administration
Source: Pharmaceuticals (Basel). 2024 Feb 11;17(2):237. doi: 10.3390/ph17020237 (PMC10892193; doi:10.3390/ph17020237)
Supplement: Supplementary file 1 [file pharmaceuticals-17-00237-s001.zip]

Archive with 1 entries (1 files):
- pharmaceuticals-2857693-supplementary.pdf
